# Supplementary material for: A male-biased sex-distorter gene drive for the human malaria vector Anopheles gambiae
Source: Nat Biotechnol. 2020 May 11;38(9):1054–60. doi: 10.1038/s41587-020-0508-1 (PMC7473848; doi:10.1038/s41587-020-0508-1)
Supplement: Supplementary file 16 — Supplementary Data [file 41587_2020_508_MOESM3_ESM.zip]

Archive with 5 entries (5 files):
- dsx-244.scf.gb
- dsx-244_5F2.scf.gb
- dsx-244_3R2.scf.gb
- dsx-244_beta2_f.scf.gb
- dsx-244_SV40.scf.gb
