# Supplementary material for: A male-biased sex-distorter gene drive for the human malaria vector Anopheles gambiae
Source: Nat Biotechnol. 2020 May 11;38(9):1054–60. doi: 10.1038/s41587-020-0508-1 (PMC7473848; doi:10.1038/s41587-020-0508-1)
Supplement: Supplementary file 16 — Supplementary Data [file 41587_2020_508_MOESM3_ESM.zip › dsx-244.scf.gb]

LOCUS       Bomby-dsx-244.scf        1461 bp    DNA     linear   UNA 03-OCT-2017
DEFINITION  .
ACCESSION   urn.local...12-84rtugd
VERSION     urn.local...12-84rtugd
KEYWORDS    .
SOURCE      
  ORGANISM  .
FEATURES             Location/Qualifiers
     trimmed         1..32
                     /Method="Error probability: 0.05"
                     /label="Trimmed"
     trimmed         979..1461
                     /Method="Error probability: 0.05"
                     /label="Trimmed"
ORIGIN      
        1 nnnnnnnnnn nnnnnatnnc gtaagtgaag angacgtcca gagcgataca gaagaagcgt
       61 ttatagatga ggtacatgaa gtgcagccaa cgtcaagcgg tagtgaaata ttagacgaac
      121 aaaatgttat tgaacaacca ggttcttcat tggcttctaa cagaatcttg accttgccac
      181 agaggactat tagaggtaag aataaacatt gttggtcaac ttcaaagtcc acgaggcgta
      241 gccgagtctc tgcactgaac attgtcagat ccgagatctg cgggtgccag ggcgtgccct
      301 tgggctcccc gggcgcgtac tccacctcac ccatgggacc cacgcgtaaa aaaaagcacc
      361 gactcggtgc cactttttca agttgataac ggactagcct tattttaact tgctatttct
      421 agctctaaaa cccgcttgac ctgtgttaaa cagcagagag caactccatt tcatatatat
      481 acctacgcac attcgtttca cttctagcga tggataacgt tagaagccac acgcagccgt
      541 atagctacaa ctgttgtaag gttccgatca acccttcaag cgcacgcata caaaggcgcg
      601 ccctagcgtt cataattgat atagttttgt aaatgacatg acagtttttt attttttttt
      661 tatccataat tacgaattga acaactctac acacatatta attgcaagaa cttatgctac
      721 ataatatgga ggaaagtgga tgcatcatcc catccaagaa gacatacgaa tttatttgtg
      781 gcatcgcaat cggccgaacc agcaaaagat gatcatagta gtcatatgag ccgtacgtgc
      841 cggatcattt cgtggactcg gacccgagtt ggccaacgac ccacgggcgg agttagggcg
      901 gatggtgaga agtgcgcgtc tcgttcccgc agctcgccag cactctcaga ctcacngaac
      961 cttcagagac gttggtcgnn ngattgatag aanctntgtn gttanncnat tnanaaagtt
     1021 gttccnttag gganaannna annnnngntn nnnnnaaann ttnggnncnn nntnnnnncn
     1081 nnannnnnnn nnnnngncct tcnnnnntnn ccnannntna annnnannnn nnnnnnnnnn
     1141 nnnnnnnnnn nannnnnnnn nnnnnnnann nnnnnnnnnn nnnnnnnnnn nnnnnnnnnn
     1201 nngggnnnnn nnnnnnnnnn nnnnnnnnnn nnnnnnnttt nnnnnnnnnc nnnnnnnncn
     1261 nngcntnnnn nnnnntnnnt nnnnnantnn nnnnnnnnnn nnnnncnnnn nnnnnnnnnn
     1321 nnnnnnnnnn nnnnnnnnnn nnnnnnnnnn nnnnnnnnnn nntnnnnnnn nnnnnnnnnn
     1381 nnnnnnnnnn nnnnnnnnnn nnnnnnnnnn nnnnnnnnnn nnnnnnnnnn nnnnnnnnnn
     1441 nnnnnnnnnn nnnnnnnnnn n
//
