# Supplementary material for: A male-biased sex-distorter gene drive for the human malaria vector Anopheles gambiae
Source: Nat Biotechnol. 2020 May 11;38(9):1054–60. doi: 10.1038/s41587-020-0508-1 (PMC7473848; doi:10.1038/s41587-020-0508-1)
Supplement: Supplementary file 16 — Supplementary Data [file 41587_2020_508_MOESM3_ESM.zip › dsx-244_5F2.scf.gb]

LOCUS       dsx-244_5F2.scf         1184 bp    DNA     linear   UNA 26-JAN-2018
DEFINITION  Order 11104285625.
ACCESSION   urn.local...z-8l8vwhk
VERSION     urn.local...z-8l8vwhk
KEYWORDS    .
SOURCE      
  ORGANISM  .
FEATURES             Location/Qualifiers
     trimmed         1..18
                     /Method="Error probability: 0.05"
                     /label="Trimmed"
     trimmed         1066..1184
                     /Method="Error probability: 0.05"
                     /label="Trimmed"
ORIGIN      
        1 gataacgtga ttcgatcacg taagtgaaga tgacgtccag agcgatacag aagaagcgtt
       61 tatagatgag gtacatgaag tgcagccaac gtcaagcggt agtgaaatat tagacgaaca
      121 aaatgttatt gaacaaccag gttcttcatt ggcttctaac agaatcttga ccttgccaca
      181 gaggactatt agaggtaaga ataaacattg ttggtcaact tcaaagtcca cgaggcgtag
      241 ccgagtctct gcactgaaca ttgtcagatc cgagatctgc gggtgccagg gcgtgccctt
      301 gggctccccg ggcgcgtact ccacctcacc catgggaccc acgcgtaaaa aaaagcaccg
      361 actcggtgcc actttttcaa gttgataacg gactagcctt attttaactt gctatttcta
      421 gctctaaaac ccgcttgacc tgtgttaaac agcagagagc aactccattt catatatata
      481 cctacgcaca ttcgtttcac ttctagcgat ggataacgtt agaagccaca cgcagccgta
      541 tagctacaac tgttgtaagg ttccgatcaa cccttcaagc gcacgcatac aaaggcgcgc
      601 cctagcgttc ataattgata tagttttgta aatgacatga cagtttttta tttttttttt
      661 atccataatt acgaattgaa caactctaca cacatattaa ttgcaagaac ttatgctaca
      721 taatatggag gaaagtggat gcatcatccc atccaagaag acatacgaat ttatttgtgg
      781 catcgcaatc ggccgaacca gcaaaagatg atcatagtag tcatatgagc cgtacgtgcc
      841 ggatcatttc gtggactcgg acccgagttg gccaacgacc cacgggcgga gttagggcgg
      901 atggtgagaa gtgcgcgtct cgttcccgca gctcgccagc actctcagac tcacagaacc
      961 ttcagagacg ttggtcgaca gattgataga aactgtgtag ttagtccatt cacaaagttg
     1021 ttccattagg gacaaaagaa aaaaacggct taaactagaa atttgtgtac ccagtaggaa
     1081 tcccgtattc ggccaataag gtccttccgt aatattccca ggcttaaaga acaagctctg
     1141 ggggtccaaa tccgctaaaa ttcaaagggt tttccagttt ccag
//
