# Supplementary material for: A male-biased sex-distorter gene drive for the human malaria vector Anopheles gambiae
Source: Nat Biotechnol. 2020 May 11;38(9):1054–60. doi: 10.1038/s41587-020-0508-1 (PMC7473848; doi:10.1038/s41587-020-0508-1)
Supplement: Supplementary file 16 — Supplementary Data [file 41587_2020_508_MOESM3_ESM.zip › dsx-244_3R2.scf.gb]

LOCUS       dsx-244_3R2.scf         1186 bp    DNA     linear   UNA 26-JAN-2018
DEFINITION  Order 11104285625.
ACCESSION   urn.local...t-8l8vwfl
VERSION     urn.local...t-8l8vwfl
KEYWORDS    .
SOURCE      
  ORGANISM  .
FEATURES             Location/Qualifiers
     trimmed         1..19
                     /Method="Error probability: 0.05"
                     /label="Trimmed"
     trimmed         991..1186
                     /Method="Error probability: 0.05"
                     /label="Trimmed"
ORIGIN      
        1 tggtactagt acgtagtacg ttttttcatt actggctctt cagtactgtc atctgatgta
       61 ccaggcactt catttggcaa aatattagag atattatcgc gcaaatatct cttcaaagta
      121 ggagcttcta aacgcttacg cataaacgat gacgtcaggc tcatgtaaag gtttctcata
      181 aattttttgc gactttgaac cttttctccc ttgctactga cattatggct gtatataata
      241 aaagaattta tgcaggcaat gtttatcatt ccgtacaata atgccatagg ccacctattc
      301 gtcttcctac tgcaggtgcg ggtgccaggg cgtgcccttg ggctccccgg gcgcgtactc
      361 cacctcaccc atgcgatcgc tccggaaaga tacattgatg agtttggaca aaccacaact
      421 agaatgcagt gaaaaaaatg ctttatttgt gaaatttgtg atgctattgc tttatttgta
      481 accattataa gctgcaataa acaagttaac aacaacaatt gcattcattt tatgtttcag
      541 gttcaggggg aggtgtggga ggttttttaa agcaagtaaa acctctacaa atgtggtatg
      601 gctgattatg atctagagtc gcggccgcta caggaacagg tggtggcggc cctcggtgcg
      661 ctcgtactgc tccacgatgg tgtagtcctc gttgtgggag gtgatgtcca gcttggagtc
      721 cacgtagtag tagccgggca gctgcacggg cttcttggcc atgtagatgg acttgaactc
      781 caccaggtag tggccgccgt ccttcagctt cagggccttg tggatctcgc ccttcagcac
      841 gccgtcgcgg gggtacaggc gctcggtgga ggcctcccag cccatggtct tcttctgcat
      901 tacggggccg tcggaaggga agttcacgcc gatgaacttc accttgtaga tgaagcagcc
      961 gtcctgcagg gaggaatcct gggtcacggt caccacgccg ccgtcctcca aattcatcac
     1021 gcgctcccac ttgaagccct cggggaaaga caacttcttt gtattcgggg aagtccggcg
     1081 ggtggtttcc gtacaccttg gaaccgactg gaaatggggg gaaaggaatt cccaggcaaa
     1141 aggcaggggg cccccttggt accttcactt tccggggtgt ggcccc
//
