# Supplementary material for: A male-biased sex-distorter gene drive for the human malaria vector Anopheles gambiae
Source: Nat Biotechnol. 2020 May 11;38(9):1054–60. doi: 10.1038/s41587-020-0508-1 (PMC7473848; doi:10.1038/s41587-020-0508-1)
Supplement: Supplementary file 16 — Supplementary Data [file 41587_2020_508_MOESM3_ESM.zip › dsx-244_beta2_f.scf.gb]

LOCUS       dsx-244_beta2_f.scf        1192 bp    DNA     linear   UNA 26-JAN-2018
DEFINITION  Order 11104285625.
ACCESSION   urn.local...15-8l8vwj0
VERSION     urn.local...15-8l8vwj0
KEYWORDS    .
SOURCE      
  ORGANISM  .
FEATURES             Location/Qualifiers
     trimmed         1..9
                     /Method="Error probability: 0.05"
                     /label="Trimmed"
     trimmed         1045..1192
                     /Method="Error probability: 0.05"
                     /label="Trimmed"
ORIGIN      
        1 ggtcgaaaga ttgatagaaa ctgtgtagtt agtccattca caaagttgtt ccattaggga
       61 caaaagaaaa aaacggctta aactagaaat ttgtgtaccc agtaggaatc gcgtattcgg
      121 ccgatagagg tccttccgta agtattccca gcgcttagag agcaacgctc gtgcgttcca
      181 aaatccgcta aatatcaaac ggctttcaca gtttcgaaag atatcaagct tatggtgagc
      241 aagggcgagg agctgttcac cggggtggtg cccatcctgg tcgagctgga cggcgacgta
      301 aacggccaca agttcagcgt gtccggcgag ggcgagggcg atgccaccta cggcaagctg
      361 accctgaagt tcatctgcac caccggcaag ctgcccgtgc cctggcccac cctcgtgacc
      421 accctgacct acggcgtgca gtgcttcagc cgctaccccg accacatgaa gcagcacgac
      481 ttcttcaagt ccgccatgcc cgaaggctac gtccaggagc gcaccatctt cttcaaggac
      541 gacggcaact acaagacccg cgccgaggtg aagttcgagg gcgacaccct ggtgaaccgc
      601 atcgagctga agggcatcga cttcaaggag gacggcaaca tcctggggca caagctggag
      661 tacaactaca acagccacaa cgtctatatc atggccgaca agcagaagaa cggcatcaag
      721 gtgaacttca agatccgcca caacatcgag gacggcagcg tgcagctcgc cgaccactac
      781 cagcagaaca cccccatcgg cgacggcccc gtgctgctgc ccgacaacca ctacctgagc
      841 acccagtccg ccctgagcaa agaccccaac gagaagcgcg atcacatggt cctgctggag
      901 ttcgtgaccg ccgccgggat cactctcggc atggacgagc tgtacaagtc cggactcaga
      961 tctcgaccta agaagaaaag gaaggtgaat tctatggcgc tcaccaatgc tcaaatcttg
     1021 gctgtgattg acagctggga aaaaacagtc ggtcagtttc cagggaaaag ccccctggac
     1081 cattaggtgg cggcttgcaa ggaacgctcc attgttacgg gatcccctaa caactctcta
     1141 tgggggtggc ttttctaaaa aaggggctac ccgctgggaa aaaaaaggga ca
//
