# Supplementary material for: A male-biased sex-distorter gene drive for the human malaria vector Anopheles gambiae
Source: Nat Biotechnol. 2020 May 11;38(9):1054–60. doi: 10.1038/s41587-020-0508-1 (PMC7473848; doi:10.1038/s41587-020-0508-1)
Supplement: Supplementary file 16 — Supplementary Data [file 41587_2020_508_MOESM3_ESM.zip › dsx-244_SV40.scf.gb]

LOCUS       dsx-244_SV40.scf        1172 bp    DNA     linear   UNA 26-JAN-2018
DEFINITION  Order 11104285625.
ACCESSION   urn.local...1b-8l8vwjt
VERSION     urn.local...1b-8l8vwjt
KEYWORDS    .
SOURCE      
  ORGANISM  .
FEATURES             Location/Qualifiers
     trimmed         1..17
                     /Method="Error probability: 0.05"
                     /label="Trimmed"
     trimmed         1038..1172
                     /Method="Error probability: 0.05"
                     /label="Trimmed"
ORIGIN      
        1 agagttgcag ttttagcagt aaacctctac aaatgtggta tggctgatta tgatctagag
       61 tcgcggccgc tacaggaaca ggtggtggcg gccctcggtg cgctcgtact gctccacgat
      121 ggtgtagtcc tcgttgtggg aggtgatgtc cagcttggag tccacgtagt agtagccggg
      181 cagctgcacg ggcttcttgg ccatgtagat ggacttgaac tccaccaggt agtggccgcc
      241 gtccttcagc ttcagggcct tgtggatctc gcccttcagc acgccgtcgc gggggtacag
      301 gcgctcggtg gaggcctccc agcccatggt cttcttctgc attacggggc cgtcggaggg
      361 gaagttcacg ccgatgaact tcaccttgta gatgaagcag ccgtcctgca gggaggagtc
      421 ctgggtcacg gtcaccacgc cgccgtcctc gaagttcatc acgcgctccc acttgaagcc
      481 ctcggggaag gacagcttct tgtagtcggg gatgtcggcg gggtgcttca cgtacacctt
      541 ggagccgtac tggaactggg gggacaggat gtcccaggcg aagggcaggg ggccgccctt
      601 ggtcaccttc agcttcacgg tgttgtggcc ctcgtagggg cggccctcgc cctcgccctc
      661 gatctcgaac tcgtggccgt tcacggtgcc ctccatgcgc accttgaagc gcatgaactc
      721 cttgatgacg ttcttggagg agcgcaccat ggtggcgacc tgtggatccc gtcccgggcc
      781 cgcggtaccg tcgactctag cggtaccccg attgtttagc ttgttcagct gcgcttgttt
      841 atttgcttag ctttcgctta gcgacgtgtt cactttgctt gtttgaattg aattgtcgct
      901 ccgtagacga agcgcctcta tttatactcc ggcggtcgag ggttcgaaat cgataagctt
      961 ggatcctaat tgaattagct ctaattgaat tagtctctaa ttgaattaga tccccgggcg
     1021 agctcgaatt aaccattgtg gaccggtcac cgctgggcgg gggggaaagt tccggttgtg
     1081 ggtgttcttg cgagtctctt tctgggggaa tccctctctt caacaattca attttgtgaa
     1141 cgtaaacctg ctgcggttct cctggaaaac ag
//
